# Supplementary material for: Tumor-induced natural killer cell dysfunction is a rapid and reversible process uncoupled from the expression of immune checkpoints
Source: Sci Adv. 2024 Aug 28;10(35):eadn0164. doi: 10.1126/sciadv.adn0164 (PMC11352832; doi:10.1126/sciadv.adn0164)
Supplement: Supplementary file 2 — Tables S1 to S3 [file sciadv.adn0164_tables_s1_to_s3.zip]

Archive with 3 entries (3 files):
- sciadv.adn0164_data_s1.xlsx
- sciadv.adn0164_data_s2.xlsx
- sciadv.adn0164_data_s3.xlsx
