# Supplementary material for: Tumor-induced natural killer cell dysfunction is a rapid and reversible process uncoupled from the expression of immune checkpoints
Source: Sci Adv. 2024 Aug 28;10(35):eadn0164. doi: 10.1126/sciadv.adn0164 (PMC11352832; doi:10.1126/sciadv.adn0164)
Supplement: Supplementary file 2 — Tables S1 to S3 [file sciadv.adn0164_tables_s1_to_s3.zip › sciadv.adn0164_data_s1.xlsx]

## Sheet: RMA vs Ctrl
Gene name	Description	Log2 FC (RMA_vs Ctrl)	Adjusted p-value (RMA_vs Ctrl)
Pbx1	pre B cell leukemia homeobox 1	-2.66581	0.000370935
St5	suppression of tumorigenicity 5	-2.29433	0.000338951
Cdh22	cadherin 22	-2.06929	0.00591557
Gm13340	predicted gene 13340	-2.06808	0.00649926
Ypel3	yippee like 3	-2.06411	1.68556e-05
Armc2	armadillo repeat containing 2	-2.02671	0.0144815
Gm2420	predicted gene 2420	-2.02634	5.21587e-05
Mylip	myosin regulatory light chain interacting protein	-1.99581	4.28642e-10
Peg13	paternally expressed 13	-1.94178	0.00131906
Igf1r	insulin-like growth factor I receptor	-1.90627	0.0232524
9330151L19Rik	RIKEN cDNA 9330151L19 gene	-1.90059	0.0200916
Actg1	actin, gamma, cytoplasmic 1	-1.8947	0.00206647
Kif3a	kinesin family member 3A	-1.87943	0.0221769
Neat1	nuclear paraspeckle assembly transcript 1 (non-protein coding)	-1.8651	0.000360807
Tcaim	T cell activation inhibitor, mitochondrial	-1.84322	0.00405706
Lrch4	leucine-rich repeats and calponin homology (CH) domain containing 4	-1.79346	0.00649926
Zbtb26	zinc finger and BTB domain containing 26	-1.78399	0.0162297
Gm38118	predicted gene, 38118	-1.77829	0.00928835
Gm9856	predicted gene 9856	-1.77519	0.010888
Phf1	PHD finger protein 1	-1.76843	1.90971e-06
Lrsam1	leucine rich repeat and sterile alpha motif containing 1	-1.71978	0.0468364
Pex6	peroxisomal biogenesis factor 6	-1.71486	0.00093641
CT485616.1	novel transcript, antisense to Rasal3	-1.71355	0.0252468
Fam160b2	family with sequence similarity 160, member B2	-1.70881	0.000110851
Gm45509	predicted gene 45509	-1.70473	0.0320662
Mlycd	malonyl-CoA decarboxylase	-1.68837	0.00178946
C530050E15Rik	RIKEN cDNA C530050E15 gene	-1.68813	0.0308505
Ccdc171	coiled-coil domain containing 171	-1.68235	0.040972
Abca1	ATP-binding cassette, sub-family A (ABC1), member 1	-1.66991	0.0231982
Styx	serine/threonine/tyrosine interaction protein	-1.66	0.0320549
Cbx7	chromobox 7	-1.64835	9.55888e-05
5830444F18Rik	RIKEN cDNA 5830444F18 gene	-1.64308	0.0491712
Atp13a2	ATPase type 13A2	-1.64203	0.00314938
Zbtb6	zinc finger and BTB domain containing 6	-1.63302	0.00171927
Sdc4	syndecan 4	-1.61793	0.00980908
Dcaf6	DDB1 and CUL4 associated factor 6	-1.6155	0.0145722
Sgsh	N-sulfoglucosamine sulfohydrolase (sulfamidase)	-1.604	0.0105951
Gm12000	predicted gene 12000	-1.60355	0.0267913
Med23	mediator complex subunit 23	-1.60012	0.000202859
Cited4	Cbp/p300-interacting transactivator, with Glu/Asp-rich carboxy-terminal domain, 4	-1.57757	0.0100725
Scd2	stearoyl-Coenzyme A desaturase 2	-1.57655	0.000847245
Mcf2l	mcf.2 transforming sequence-like	-1.56835	0.00633484
Gm16575	predicted gene 16575	-1.56745	0.0126049
Rhob	ras homolog family member B	-1.55045	0.00652679
Rab6b	RAB6B, member RAS oncogene family	-1.54978	0.0177379
Dmxl1	Dmx-like 1	-1.54416	0.00644803
Card6	caspase recruitment domain family, member 6	-1.53675	5.64768e-05
9930012K11Rik	RIKEN cDNA 9930012K11 gene	-1.53587	0.0207237
Gm7694	predicted gene 7694	-1.51396	0.0256579
Ip6k1	inositol hexaphosphate kinase 1	-1.48824	0.000272066
9930022D16Rik	RIKEN cDNA 9930022D16 gene	-1.48439	0.0286015
Fam120c	family with sequence similarity 120, member C	-1.44588	0.0375718
A430078G23Rik	RIKEN cDNA A430078G23 gene	-1.44065	0.00268141
Pdk2	pyruvate dehydrogenase kinase, isoenzyme 2	-1.43947	0.0144348
Malat1	metastasis associated lung adenocarcinoma transcript 1 (non-coding RNA)	-1.42953	0.0107125
Prmt6	protein arginine N-methyltransferase 6	-1.42953	0.0100923
Gm10522	predicted gene 10522	-1.42382	0.0275621
Abca7	ATP-binding cassette, sub-family A (ABC1), member 7	-1.4199	0.00089971
Ddx23	DEAD (Asp-Glu-Ala-Asp) box polypeptide 23	-1.41416	0.0230169
Rb1cc1	RB1-inducible coiled-coil 1	-1.41176	0.0140994
Asb7	ankyrin repeat and SOCS box-containing 7	-1.40329	0.00181493
Clcf1	cardiotrophin-like cytokine factor 1	-1.39952	0.000124635
Carns1	carnosine synthase 1	-1.39785	0.0331174
Zscan26	zinc finger and SCAN domain containing 26	-1.3969	0.00016474
Hes1	hes family bHLH transcription factor 1	-1.39627	0.0344633
Kdm4b	lysine (K)-specific demethylase 4B	-1.38441	0.0276087
Zfp937	zinc finger protein 937	-1.37209	0.00616057
Pnrc1	proline-rich nuclear receptor coactivator 1	-1.364	0.000867039
Rnpepl1	arginyl aminopeptidase (aminopeptidase B)-like 1	-1.35957	0.00468826
Banp	BTG3 associated nuclear protein	-1.35654	0.00992557
I830127L07Rik	RIKEN cDNA I830127L07 gene	-1.3519	0.00253859
Sfi1	Sfi1 homolog, spindle assembly associated (yeast)	-1.33568	0.0122588
Zbtb44	zinc finger and BTB domain containing 44	-1.33449	0.0228833
Cited2	Cbp/p300-interacting transactivator, with Glu/Asp-rich carboxy-terminal domain, 2	-1.32763	0.00797432
Mib2	mindbomb E3 ubiquitin protein ligase 2	-1.32655	0.00307981
Mcam	melanoma cell adhesion molecule	-1.32274	0.00224833
Abcg1	ATP binding cassette subfamily G member 1	-1.32248	0.000116921
mt-Rnr1	mitochondrially encoded 12S rRNA	-1.32169	0.0267913
Foxj3	forkhead box J3	-1.31845	0.00139017
Pisd-ps1	phosphatidylserine decarboxylase, pseudogene 1	-1.31577	0.000714251
Cdc37l1	cell division cycle 37-like 1	-1.3108	0.00074151
Pisd-ps2	phosphatidylserine decarboxylase, pseudogene 2	-1.30897	0.00171012
Fam208a	family with sequence similarity 208, member A	-1.30653	0.00575449
Gpc1	glypican 1	-1.30225	0.000895013
Btbd11	BTB (POZ) domain containing 11	-1.30141	0.015652
Gramd1a	GRAM domain containing 1A	-1.30084	0.000269276
Txnip	thioredoxin interacting protein	-1.29901	0.00237782
Setd1b	SET domain containing 1B	-1.29266	0.00713888
Cuedc1	CUE domain containing 1	-1.29054	0.00428326
Cyb561d1	cytochrome b-561 domain containing 1	-1.28393	0.00285733
Tmem135	transmembrane protein 135	-1.27744	0.0023611
S1pr1	sphingosine-1-phosphate receptor 1	-1.27638	0.0310046
Mirt1	myocardial infarction associated transcript 1	-1.27443	0.0100072
Itpkb	inositol 1,4,5-trisphosphate 3-kinase B	-1.27292	0.0330521
Evi2	ecotropic viral integration site 2	-1.2711	0.021268
L3mbtl3	L3MBTL3 histone methyl-lysine binding protein	-1.26893	0.010976
Filip1l	filamin A interacting protein 1-like	-1.26725	0.0017634
Kdm5c	lysine (K)-specific demethylase 5C	-1.26155	0.0182335
Irf2bpl	interferon regulatory factor 2 binding protein-like	-1.25909	0.0150299
Hs3st3b1	heparan sulfate (glucosamine) 3-O-sulfotransferase 3B1	-1.25891	0.0424747
Gm4759	predicted gene 4759	-1.25267	0.00166257
Selenop	selenoprotein P	-1.25096	4.56103e-05
2810013P06Rik	RIKEN cDNA 2810013P06 gene	-1.24672	0.00145475
Cracr2a	calcium release activated channel regulator 2A	-1.24445	0.0015246
Gm37125	predicted gene, 37125	-1.2408	0.0486691
Slc8b1	solute carrier family 8 (sodium/lithium/calcium exchanger), member B1	-1.23823	0.0297682
Tnrc18	trinucleotide repeat containing 18	-1.23611	0.00823501
Polg	polymerase (DNA directed), gamma	-1.23212	0.0268514
Rasl12	RAS-like, family 12	-1.22975	0.00584329
Pex5	peroxisomal biogenesis factor 5	-1.22667	0.000891917
Vamp2	vesicle-associated membrane protein 2	-1.22522	0.0117848
D2hgdh	D-2-hydroxyglutarate dehydrogenase	-1.22248	0.00766405
Ndnf	neuron-derived neurotrophic factor	-1.22146	0.0290475
Rarg	retinoic acid receptor, gamma	-1.22128	0.0480543
Leng8	leukocyte receptor cluster (LRC) member 8	-1.21996	0.0454238
Trim39	tripartite motif-containing 39	-1.21537	0.00875276
Fam126b	family with sequence similarity 126, member B	-1.21532	0.0207237
Jund	jun D proto-oncogene	-1.2149	0.0207237
Gm11346	predicted gene 11346	-1.21096	0.0268577
Dnajb2	DnaJ heat shock protein family (Hsp40) member B2	-1.20723	0.0164022
Pag1	phosphoprotein associated with glycosphingolipid microdomains 1	-1.20322	0.00302348
A930006K02Rik	RIKEN cDNA A930006K02 gene	-1.20234	0.0100725
Mapk8ip3	mitogen-activated protein kinase 8 interacting protein 3	-1.20135	0.0448576
Zfp831	zinc finger protein 831	-1.19921	0.00760622
Mettl17	methyltransferase like 17	-1.19815	0.0352985
Ppwd1	peptidylprolyl isomerase domain and WD repeat containing 1	-1.19793	0.000251459
Xpc	xeroderma pigmentosum, complementation group C	-1.19103	0.044796
Acaca	acetyl-Coenzyme A carboxylase alpha	-1.19074	0.0394674
Ctdp1	CTD (carboxy-terminal domain, RNA polymerase II, polypeptide A) phosphatase, subunit 1	-1.18971	0.013411
Nfatc2	nuclear factor of activated T cells, cytoplasmic, calcineurin dependent 2	-1.18498	0.000794557
Zfc3h1	zinc finger, C3H1-type containing	-1.18268	0.0355326
Braf	Braf transforming gene	-1.17412	0.0304734
Zfp871	zinc finger protein 871	-1.17411	0.000130899
Ppp2r5e	protein phosphatase 2, regulatory subunit B', epsilon	-1.1712	0.0415876
4833407H14Rik	RIKEN cDNA 4833407H14 gene	-1.16801	0.000964281
Alkbh8	alkB homolog 8, tRNA methyltransferase	-1.16678	0.0132239
Nisch	nischarin	-1.16382	0.0178648
Txlng	taxilin gamma	-1.14959	0.0411811
Hist1h1e	histone cluster 1, H1e	-1.14815	0.00489303
Iqsec1	IQ motif and Sec7 domain 1	-1.14807	0.0203189
Rnf145	ring finger protein 145	-1.14769	0.00892084
Fam234a	family with sequence similarity 234, member A	-1.13992	0.032412
Ralgapa2	Ral GTPase activating protein, alpha subunit 2 (catalytic)	-1.13476	0.0201251
Plekha5	pleckstrin homology domain containing, family A member 5	-1.13341	0.00145475
Atp8a1	ATPase, aminophospholipid transporter (APLT), class I, type 8A, member 1	-1.12947	0.0242883
Anks3	ankyrin repeat and sterile alpha motif domain containing 3	-1.12936	0.0330521
Khnyn	KH and NYN domain containing	-1.12917	0.0133145
Parp8	poly (ADP-ribose) polymerase family, member 8	-1.12855	0.0429705
Pdzd8	PDZ domain containing 8	-1.12733	0.0415839
Orai2	ORAI calcium release-activated calcium modulator 2	-1.12663	0.00282544
Kdm5b	lysine (K)-specific demethylase 5B	-1.11866	0.00992557
Kdm7a	lysine (K)-specific demethylase 7A	-1.11035	0.002773
Klf2	Kruppel-like factor 2 (lung)	-1.10656	0.000794557
Dalrd3	DALR anticodon binding domain containing 3	-1.09109	0.00794141
Srrm2	serine/arginine repetitive matrix 2	-1.09102	0.0161285
Gstm1	glutathione S-transferase, mu 1	-1.08734	0.0178365
Arl4d	ADP-ribosylation factor-like 4D	-1.08647	0.00170466
Ly6c2	lymphocyte antigen 6 complex, locus C2	-1.08626	0.00365488
Qprt	quinolinate phosphoribosyltransferase	-1.08346	0.00320457
Ubald1	UBA-like domain containing 1	-1.07968	0.00174477
Dgat1	diacylglycerol O-acyltransferase 1	-1.07866	0.0234073
Maml2	mastermind like transcriptional coactivator 2	-1.07774	0.0288929
Camta2	calmodulin binding transcription activator 2	-1.07689	0.0415519
Bicra	BRD4 interacting chromatin remodeling complex associated protein	-1.07679	0.0100725
Hps3	HPS3, biogenesis of lysosomal organelles complex 2 subunit 1	-1.07562	0.0482491
Zgpat	zinc finger, CCCH-type with G patch domain	-1.07162	4.94577e-05
Selenoo	selenoprotein O	-1.07083	0.0292309
Adamts10	a disintegrin-like and metallopeptidase (reprolysin type) with thrombospondin type 1 motif, 10	-1.07008	0.00147076
S1pr5	sphingosine-1-phosphate receptor 5	-1.0675	0.0140081
Zc3h4	zinc finger CCCH-type containing 4	-1.06544	0.0397212
Tprgl	transformation related protein 63 regulated like	-1.06362	0.0115152
Hdac5	histone deacetylase 5	-1.05067	0.0141115
Slfn10-ps	schlafen 10, pseudogene	-1.05045	0.0434286
Slc25a36	solute carrier family 25, member 36	-1.04405	0.00644803
Calcoco1	calcium binding and coiled coil domain 1	-1.04309	0.0185991
Fam189b	family with sequence similarity 189, member B	-1.04233	4.60567e-05
Uhrf2	ubiquitin-like, containing PHD and RING finger domains 2	-1.03378	0.0291316
Mbp	myelin basic protein	-1.02903	0.0179517
Zfp511	zinc finger protein 511	-1.02842	0.000964281
Il4ra	interleukin 4 receptor, alpha	-1.01708	0.022218
Jade2	jade family PHD finger 2	-1.01615	0.0100072
Ppfia1	protein tyrosine phosphatase, receptor type, f polypeptide (PTPRF), interacting protein (liprin), alpha 1	-1.01176	0.0375067
Ripk1	receptor (TNFRSF)-interacting serine-threonine kinase 1	-1.01159	0.032412
Dse	dermatan sulfate epimerase	-1.01124	0.032412
Ubr1	ubiquitin protein ligase E3 component n-recognin 1	-1.00997	0.0474213
Sbno2	strawberry notch 2	-1.00777	0.0252468
Ythdc1	YTH domain containing 1	-1.00289	0.0387922
Hpf1	histone PARylation factor 1	1.00104	0.000636867
Hint1	histidine triad nucleotide binding protein 1	1.00272	0.000819392
Ech1	enoyl coenzyme A hydratase 1, peroxisomal	1.00272	0.00058112
Golt1b	golgi transport 1B	1.00563	0.000717332
Pnpt1	polyribonucleotide nucleotidyltransferase 1	1.00686	0.00992557
Rcc2	regulator of chromosome condensation 2	1.01406	0.0429317
Dek	DEK oncogene (DNA binding)	1.01471	7.55583e-05
Nt5c3b	5'-nucleotidase, cytosolic IIIB	1.01701	7.36935e-05
Sdf2l1	stromal cell-derived factor 2-like 1	1.02239	0.0201251
Pdk3	pyruvate dehydrogenase kinase, isoenzyme 3	1.02279	0.0135897
Psma1	proteasome (prosome, macropain) subunit, alpha type 1	1.02495	8.09536e-07
Sod1	superoxide dismutase 1, soluble	1.0262	0.00014761
Pfdn1	prefoldin 1	1.0275	0.00399833
Eif2s1	eukaryotic translation initiation factor 2, subunit 1 alpha	1.02762	4.09424e-06
Elof1	ELF1 homolog, elongation factor 1	1.02825	0.000906732
Gbp3	guanylate binding protein 3	1.03206	9.29808e-07
Mrps18c	mitochondrial ribosomal protein S18C	1.03931	0.047924
Ripk3	receptor-interacting serine-threonine kinase 3	1.04427	0.00230967
Ubxn8	UBX domain protein 8	1.04469	0.000163983
S100a6	S100 calcium binding protein A6 (calcyclin)	1.0476	0.00343392
Mrpl35	mitochondrial ribosomal protein L35	1.04844	0.00809
Timm23	translocase of inner mitochondrial membrane 23	1.04862	0.0361977
Ran	RAN, member RAS oncogene family	1.0489	0.0012906
Rps27l	ribosomal protein S27-like	1.05088	0.00463259
Pglyrp1	peptidoglycan recognition protein 1	1.05505	1.59658e-06
Tomm40l	translocase of outer mitochondrial membrane 40-like	1.05629	0.0419856
Lsm4	LSM4 homolog, U6 small nuclear RNA and mRNA degradation associated	1.06379	0.000151364
Lsm5	LSM5 homolog, U6 small nuclear RNA and mRNA degradation associated	1.06465	0.0401556
Trim59	tripartite motif-containing 59	1.06971	0.0166246
Sdhd	succinate dehydrogenase complex, subunit D, integral membrane protein	1.0704	0.000151556
Gm5436	predicted pseudogene 5436	1.07248	0.0109984
Acot7	acyl-CoA thioesterase 7	1.08107	1.1752e-05
Atp5o	ATP synthase, H+ transporting, mitochondrial F1 complex, O subunit	1.08756	8.44985e-07
Klrg1	killer cell lectin-like receptor subfamily G, member 1	1.08794	0.0134317
Car2	carbonic anhydrase 2	1.09129	4.47389e-05
Padi4	peptidyl arginine deiminase, type IV	1.09322	0.0256944
Rpf2	ribosome production factor 2 homolog	1.09357	0.0113502
Gzmb	granzyme B	1.09631	0.00704403
Bcap29	B cell receptor associated protein 29	1.0971	5.63592e-05
Impa2	inositol (myo)-1(or 4)-monophosphatase 2	1.10197	0.0354265
Trim30a	tripartite motif-containing 30A	1.10392	6.91242e-07
Commd1	COMM domain containing 1	1.11986	0.000315723
Psme2	proteasome (prosome, macropain) activator subunit 2 (PA28 beta)	1.12547	3.55467e-05
Cisd3	CDGSH iron sulfur domain 3	1.12632	0.00204935
BC147527	cDNA sequence BC147527	1.12801	2.79344e-05
Gm26623	predicted gene, 26623	1.1288	0.000662192
Cyba	cytochrome b-245, alpha polypeptide	1.13049	1.57667e-06
Lxn	latexin	1.13144	0.00263664
Pold2	polymerase (DNA directed), delta 2, regulatory subunit	1.13235	0.00475503
Pomp	proteasome maturation protein	1.13478	0.000106973
Cmc2	COX assembly mitochondrial protein 2	1.13613	0.0106044
Polr2h	polymerase (RNA) II (DNA directed) polypeptide H	1.13905	0.00107021
Sub1	SUB1 homolog (S. cerevisiae)	1.14785	4.73768e-05
Cdkn2c	cyclin dependent kinase inhibitor 2C	1.15221	0.00253381
Rpa3	replication protein A3	1.15309	0.00924022
Ssr2	signal sequence receptor, beta	1.15453	5.22835e-07
Dnajc9	DnaJ heat shock protein family (Hsp40) member C9	1.16059	1.68189e-05
Plscr1	phospholipid scramblase 1	1.16063	0.000125432
G2e3	G2/M-phase specific E3 ubiquitin ligase	1.16839	0.0069235
Slc25a5	solute carrier family 25 (mitochondrial carrier, adenine nucleotide translocator), member 5	1.17504	3.42775e-06
Cisd1	CDGSH iron sulfur domain 1	1.17681	0.0140081
Pim2	proviral integration site 2	1.18204	0.000717332
Etfb	electron transferring flavoprotein, beta polypeptide	1.19018	1.95626e-07
Psma4	proteasome (prosome, macropain) subunit, alpha type 4	1.19846	0.000134856
Tipin	timeless interacting protein	1.20303	0.0188876
Crip1	cysteine-rich protein 1 (intestinal)	1.20509	4.37899e-05
Glod4	glyoxalase domain containing 4	1.2058	1.27809e-05
Uqcr10	ubiquinol-cytochrome c reductase, complex III subunit X	1.20958	0.000203764
Nhp2	NHP2 ribonucleoprotein	1.21061	0.000631395
Gm2a	GM2 ganglioside activator protein	1.21437	0.000444412
Tssc4	tumor-suppressing subchromosomal transferable fragment 4	1.21596	0.000339437
Mrpl20	mitochondrial ribosomal protein L20	1.21717	1.95626e-07
Nme1	NME/NM23 nucleoside diphosphate kinase 1	1.21831	0.00204423
Casp4	caspase 4, apoptosis-related cysteine peptidase	1.21835	0.0415839
Cmtm7	CKLF-like MARVEL transmembrane domain containing 7	1.2254	8.69633e-06
Ifi206	interferon activated gene 206	1.22581	0.000106977
Eif2ak2	eukaryotic translation initiation factor 2-alpha kinase 2	1.22999	0.0427672
Thy1	thymus cell antigen 1, theta	1.23212	0.015563
Mlkl	mixed lineage kinase domain-like	1.23502	0.0411153
Smc4	structural maintenance of chromosomes 4	1.23514	3.74803e-08
Psmb2	proteasome (prosome, macropain) subunit, beta type 2	1.23662	2.19085e-07
Psma7	proteasome (prosome, macropain) subunit, alpha type 7	1.23697	1.74275e-05
Dera	deoxyribose-phosphate aldolase (putative)	1.2407	4.83295e-05
Serpinb6b	serine (or cysteine) peptidase inhibitor, clade B, member 6b	1.25199	7.38773e-07
Thoc6	THO complex 6	1.25635	0.0162107
Klra7	killer cell lectin-like receptor, subfamily A, member 7	1.25636	1.50628e-06
Ak2	adenylate kinase 2	1.25844	2.87362e-07
Hsh2d	hematopoietic SH2 domain containing	1.26939	0.016886
Pole2	polymerase (DNA directed), epsilon 2 (p59 subunit)	1.27756	0.0271445
Nup62	nucleoporin 62	1.28013	0.00093641
Ehd4	EH-domain containing 4	1.28101	0.000731718
Myadm	myeloid-associated differentiation marker	1.28832	0.00129539
Siva1	SIVA1, apoptosis-inducing factor	1.28922	0.0136141
Lgals3bp	lectin, galactoside-binding, soluble, 3 binding protein	1.28941	0.000203764
Rfc4	replication factor C (activator 1) 4	1.3108	0.0417381
Bcl2a1b	B cell leukemia/lymphoma 2 related protein A1b	1.3205	0.015652
F2rl2	coagulation factor II (thrombin) receptor-like 2	1.32953	3.88118e-10
Slc25a4	solute carrier family 25 (mitochondrial carrier, adenine nucleotide translocator), member 4	1.33273	0.002773
S100a1	S100 calcium binding protein A1	1.3411	0.000213275
Prdx1	peroxiredoxin 1	1.34247	1.15238e-07
Gzmk	granzyme K	1.34297	0.0248147
Cmpk2	cytidine monophosphate (UMP-CMP) kinase 2, mitochondrial	1.34515	0.0480543
Mcm2	minichromosome maintenance complex component 2	1.3453	0.0177079
Napsa	napsin A aspartic peptidase	1.34553	0.00074151
Tmem237	transmembrane protein 237	1.34669	0.0265413
Fen1	flap structure specific endonuclease 1	1.34673	0.00109844
Phf11b	PHD finger protein 11B	1.34731	9.36874e-07
Cbx3	chromobox 3	1.36401	0.000281316
Nup37	nucleoporin 37	1.36481	0.00194632
Racgap1	Rac GTPase-activating protein 1	1.36485	0.000571727
Serpina3g	serine (or cysteine) peptidase inhibitor, clade A, member 3G	1.36486	7.35166e-05
Larp1	La ribonucleoprotein domain family, member 1	1.36751	0.00317174
Lgals1	lectin, galactose binding, soluble 1	1.37037	2.69498e-06
Gm6063	predicted gene 6063	1.37802	0.00760919
Rfc3	replication factor C (activator 1) 3	1.38647	0.0201687
Ms4a6b	membrane-spanning 4-domains, subfamily A, member 6B	1.3878	3.19051e-07
AC157548.1	novel transcript	1.39481	0.015652
Mcm5	minichromosome maintenance complex component 5	1.39944	0.0131708
Phgdh	3-phosphoglycerate dehydrogenase	1.40187	0.000813419
Rfc5	replication factor C (activator 1) 5	1.40225	0.000372734
Atpif1	ATPase inhibitory factor 1	1.40934	3.0655e-05
Ung	uracil DNA glycosylase	1.41203	0.0241857
Selenoh	selenoprotein H	1.41906	2.41312e-06
Snrpd1	small nuclear ribonucleoprotein D1	1.42235	4.56103e-05
Fkbp2	FK506 binding protein 2	1.43631	0.000258189
Zfp367	zinc finger protein 367	1.44352	0.0276087
Rcc1	regulator of chromosome condensation 1	1.4474	0.0372062
Ugt1a7c	UDP glucuronosyltransferase 1 family, polypeptide A7C	1.45167	0.000249361
Gm9247	predicted gene 9247	1.45214	0.00716223
Psat1	phosphoserine aminotransferase 1	1.45215	5.86035e-05
Incenp	inner centromere protein	1.45622	5.91292e-06
Hmgn2	high mobility group nucleosomal binding domain 2	1.46808	3.04521e-05
Anxa4	annexin A4	1.47278	0.00186242
Jpt2	Jupiter microtubule associated homolog 2	1.47289	0.00719565
Xaf1	XIAP associated factor 1	1.49226	6.70479e-07
Pmvk	phosphomevalonate kinase	1.49447	0.00318255
Prdx4	peroxiredoxin 4	1.49892	0.0436104
Lmna	lamin A	1.50193	0.000210539
Mcm7	minichromosome maintenance complex component 7	1.50581	0.00475085
Ppa1	pyrophosphatase (inorganic) 1	1.5063	0.00462698
Fxn	frataxin	1.51062	7.55583e-05
Litaf	LPS-induced TN factor	1.51382	0.0029973
Ldha	lactate dehydrogenase A	1.51408	5.89228e-12
Evi2a	ecotropic viral integration site 2a	1.51739	6.2023e-05
Kif20b	kinesin family member 20B	1.51866	0.00252753
Casp3	caspase 3	1.52146	3.05913e-07
Mcm6	minichromosome maintenance complex component 6	1.52174	1.46064e-05
Mcm3	minichromosome maintenance complex component 3	1.52692	0.0137166
4930579G24Rik	RIKEN cDNA 4930579G24 gene	1.52871	0.00826106
Gm4739	predicted gene 4739	1.5353	0.00704403
Gimap7	GTPase, IMAP family member 7	1.5432	3.76007e-07
Hmgb2	high mobility group box 2	1.54965	4.07827e-05
Nrm	nurim (nuclear envelope membrane protein)	1.55231	0.00992557
Mrps28	mitochondrial ribosomal protein S28	1.56141	0.00496914
Abcb9	ATP-binding cassette, sub-family B (MDR/TAP), member 9	1.5634	0.0291115
BC055324	cDNA sequence BC055324	1.57132	0.0275167
Smc2	structural maintenance of chromosomes 2	1.57219	2.76747e-06
Gins1	GINS complex subunit 1 (Psf1 homolog)	1.58168	0.0380146
Traip	TRAF-interacting protein	1.59397	0.0221769
Phf11a	PHD finger protein 11A	1.59783	0.00643409
Cenpl	centromere protein L	1.6043	0.000688441
Timeless	timeless circadian clock 1	1.60809	0.00600171
Cenpi	centromere protein I	1.60873	0.00691391
Bst2	bone marrow stromal cell antigen 2	1.6095	0.000258189
Ranbp1	RAN binding protein 1	1.63444	1.93165e-06
Ctss	cathepsin S	1.64158	1.61163e-06
Slc29a1	solute carrier family 29 (nucleoside transporters), member 1	1.64254	8.35393e-06
Pmf1	polyamine-modulated factor 1	1.64821	1.11752e-05
Dhfr	dihydrofolate reductase	1.65073	0.0177635
Serpinb9b	serine (or cysteine) peptidase inhibitor, clade B, member 9b	1.6555	0.000708471
Hist1h2bb	histone cluster 1, H2bb	1.6701	0.0320549
Ect2	ect2 oncogene	1.67335	0.0154161
Lockd	lncRNA downstream of Cdkn1b	1.67551	0.0187375
Ccdc34	coiled-coil domain containing 34	1.68448	0.00093641
Cit	citron	1.69047	0.0401619
Ifi30	interferon gamma inducible protein 30	1.69279	9.92139e-05
Rom1	rod outer segment membrane protein 1	1.69303	0.000464756
Serpina3f	serine (or cysteine) peptidase inhibitor, clade A, member 3F	1.69499	0.0127415
Ndc80	NDC80 kinetochore complex component	1.708	0.0379217
Tnfrsf9	tumor necrosis factor receptor superfamily, member 9	1.71508	4.53879e-06
Serpine2	serine (or cysteine) peptidase inhibitor, clade E, member 2	1.71799	0.00104011
Ppil1	peptidylprolyl isomerase (cyclophilin)-like 1	1.72226	8.86795e-10
Rtp4	receptor transporter protein 4	1.7304	6.75887e-05
Dck	deoxycytidine kinase	1.73258	5.28856e-07
Hist1h2ab	histone cluster 1, H2ab	1.73997	0.0241857
Rnaseh2b	ribonuclease H2, subunit B	1.74071	0.00122941
Txn1	thioredoxin 1	1.75477	5.0143e-10
Cdk2	cyclin-dependent kinase 2	1.76022	4.12256e-07
Phf19	PHD finger protein 19	1.76072	0.0205916
Ska3	spindle and kinetochore associated complex subunit 3	1.77107	0.0431796
Cenps	centromere protein S	1.77237	0.0119376
Hist1h1b	histone cluster 1, H1b	1.78175	0.00054265
Alg8	asparagine-linked glycosylation 8 (alpha-1,3-glucosyltransferase)	1.78762	0.0211324
Pole	polymerase (DNA directed), epsilon	1.79302	0.0147334
Cep55	centrosomal protein 55	1.8008	0.0364868
Pola1	polymerase (DNA directed), alpha 1	1.80132	0.00151846
Plk4	polo like kinase 4	1.81369	0.00124911
Tubb5	tubulin, beta 5 class I	1.81661	1.46399e-08
Hmgb3	high mobility group box 3	1.82226	0.0108949
Kif23	kinesin family member 23	1.82262	0.0178365
Mxd3	Max dimerization protein 3	1.82349	0.0359137
H2-Q10	histocompatibility 2, Q region locus 10	1.83006	0.00524173
Rrm1	ribonucleotide reductase M1	1.84024	3.51571e-06
Mthfd2	methylenetetrahydrofolate dehydrogenase (NAD+ dependent), methenyltetrahydrofolate cyclohydrolase	1.86612	0.00093641
Tuba1b	tubulin, alpha 1B	1.87592	3.93437e-05
Dctpp1	dCTP pyrophosphatase 1	1.89423	0.00028447
Oas1a	2'-5' oligoadenylate synthetase 1A	1.9062	5.83516e-05
S100a4	S100 calcium binding protein A4	1.91399	8.13288e-08
Knstrn	kinetochore-localized astrin/SPAG5 binding	1.91701	0.00253381
Prim1	DNA primase, p49 subunit	1.92119	1.72041e-06
Kifc1	kinesin family member C1	1.93978	0.0209866
E2f8	E2F transcription factor 8	1.95175	0.021138
Kif18b	kinesin family member 18B	1.9524	0.0207237
Poc1a	POC1 centriolar protein A	1.95337	0.0108599
Mki67	antigen identified by monoclonal antibody Ki 67	1.95552	0.0161642
Rad51ap1	RAD51 associated protein 1	1.96141	0.0161603
Lmnb1	lamin B1	1.97045	2.87362e-07
Kif15	kinesin family member 15	1.97595	0.0127415
Oasl2	2'-5' oligoadenylate synthetase-like 2	1.9822	0.0143456
Ifi44	interferon-induced protein 44	1.98279	0.00846526
Ccne2	cyclin E2	1.9874	0.0134461
Cd86	CD86 antigen	1.98904	0.00871132
Rad54b	RAD54 homolog B (S. cerevisiae)	1.98962	0.0158992
Cenpw	centromere protein W	1.99949	0.000720709
Tigit	T cell immunoreceptor with Ig and ITIM domains	2.0025	3.1561e-06
Mlf1	myeloid leukemia factor 1	2.00983	0.0162489
Bub1b	BUB1B, mitotic checkpoint serine/threonine kinase	2.01127	0.0116562
Ifit3	interferon-induced protein with tetratricopeptide repeats 3	2.01147	0.00204935
Gm43305	predicted gene 43305	2.01245	0.0127382
Bub1	BUB1, mitotic checkpoint serine/threonine kinase	2.01714	0.0161319
Sqle	squalene epoxidase	2.02373	0.015652
Ncapd2	non-SMC condensin I complex, subunit D2	2.02517	0.00379344
Ckap2	cytoskeleton associated protein 2	2.03047	0.0140081
Gjb2	gap junction protein, beta 2	2.04281	0.00666083
Cenpa	centromere protein A	2.07428	3.43051e-08
2610318N02Rik	RIKEN cDNA 2610318N02 gene	2.07447	0.012633
Cdc20	cell division cycle 20	2.09125	0.000720709
Lgals3	lectin, galactose binding, soluble 3	2.10776	8.80878e-13
Lig1	ligase I, DNA, ATP-dependent	2.11076	0.000106147
Neurl1b	neuralized E3 ubiquitin protein ligase 1B	2.11102	0.010888
Dut	deoxyuridine triphosphatase	2.11785	6.71609e-05
Cenpk	centromere protein K	2.12171	0.00173169
Hmmr	hyaluronan mediated motility receptor (RHAMM)	2.12736	0.0100072
Cenpm	centromere protein M	2.13241	0.00584689
Gins2	GINS complex subunit 2 (Psf2 homolog)	2.14772	0.00684368
Cenpp	centromere protein P	2.15005	0.00253859
Chek1	checkpoint kinase 1	2.15251	0.00839683
Eme1	essential meiotic structure-specific endonuclease 1	2.15804	0.00154248
Ncaph	non-SMC condensin I complex, subunit H	2.16992	0.000918457
Chit1	chitinase 1 (chitotriosidase)	2.1742	0.00584689
Foxm1	forkhead box M1	2.18446	0.00718789
E2f2	E2F transcription factor 2	2.19039	0.000110288
Ms4a4c	membrane-spanning 4-domains, subfamily A, member 4C	2.19884	3.84804e-07
Chaf1a	chromatin assembly factor 1, subunit A (p150)	2.23182	0.000972746
Clspn	claspin	2.23749	0.00383724
Ccnf	cyclin F	2.24125	0.00155025
Sgo1	shugoshin 1	2.24283	0.00268141
H2afx	H2A histone family, member X	2.25188	8.30039e-10
Uhrf1	ubiquitin-like, containing PHD and RING finger domains, 1	2.27614	0.00112884
Ccne1	cyclin E1	2.28172	1.21311e-05
Capg	capping protein (actin filament), gelsolin-like	2.29152	3.99586e-10
Tacc3	transforming, acidic coiled-coil containing protein 3	2.29309	6.53854e-06
Esco2	establishment of sister chromatid cohesion N-acetyltransferase 2	2.29856	0.000611953
Ly6a	lymphocyte antigen 6 complex, locus A	2.31073	0.00403928
Rad51	RAD51 recombinase	2.31263	0.00253381
Tcf19	transcription factor 19	2.33162	1.11036e-06
Gmnn	geminin	2.3387	0.00017309
Spc25	SPC25, NDC80 kinetochore complex component, homolog (S. cerevisiae)	2.34535	0.00126124
Nmral1	NmrA-like family domain containing 1	2.34558	0.000590673
Cenpe	centromere protein E	2.3552	0.000511319
Cdc45	cell division cycle 45	2.35906	0.00104011
Kif2c	kinesin family member 2C	2.36292	0.00275441
Aunip	aurora kinase A and ninein interacting protein	2.3827	0.00240265
Cdca2	cell division cycle associated 2	2.38453	0.000273549
Dlgap5	DLG associated protein 5	2.38639	0.00079513
Arhgap11a	Rho GTPase activating protein 11A	2.39551	0.000250339
Nuf2	NUF2, NDC80 kinetochore complex component	2.39558	0.00179261
Kpna2	karyopherin (importin) alpha 2	2.41302	1.35245e-08
Aurkb	aurora kinase B	2.41842	0.00122591
Phf11c	PHD finger protein 11C	2.42005	5.51321e-06
Fbxo5	F-box protein 5	2.43425	5.1642e-05
Gbp6	guanylate binding protein 6	2.44924	2.91305e-07
Depdc1a	DEP domain containing 1a	2.4505	0.000317216
Tyms	thymidylate synthase	2.45215	4.09424e-06
Stmn1	stathmin 1	2.47124	3.05913e-07
Arhgap19	Rho GTPase activating protein 19	2.50303	0.00073481
Ube2t	ubiquitin-conjugating enzyme E2T	2.50929	1.44261e-07
Rad54l	RAD54 like (S. cerevisiae)	2.51693	0.000106819
Fignl1	fidgetin-like 1	2.51823	2.52247e-05
Dtl	denticleless E3 ubiquitin protein ligase	2.53826	1.74275e-05
Ncapg2	non-SMC condensin II complex, subunit G2	2.54404	0.000391989
Kif4	kinesin family member 4	2.5544	0.000287319
Cenpf	centromere protein F	2.5581	0.000304589
Shcbp1	Shc SH2-domain binding protein 1	2.56712	4.73768e-05
Ckap2l	cytoskeleton associated protein 2-like	2.57902	0.000163239
Tk1	thymidine kinase 1	2.58878	0.00020853
Ccna2	cyclin A2	2.61427	0.000170902
Tpx2	TPX2, microtubule-associated	2.61622	0.00014936
Ccnb2	cyclin B2	2.6381	6.81313e-05
Usp18	ubiquitin specific peptidase 18	2.63958	1.56658e-09
Asf1b	anti-silencing function 1B histone chaperone	2.65027	1.7021e-11
Mad2l1	MAD2 mitotic arrest deficient-like 1	2.65448	2.89582e-13
Cdca8	cell division cycle associated 8	2.69312	1.73311e-05
Cks1b	CDC28 protein kinase 1b	2.70514	2.42628e-05
Cdkn3	cyclin-dependent kinase inhibitor 3	2.7256	1.09661e-05
Prc1	protein regulator of cytokinesis 1	2.73657	2.81426e-06
Zwilch	zwilch kinetochore protein	2.77452	9.29808e-07
Cdk1	cyclin-dependent kinase 1	2.77467	5.80978e-05
Gbp10	guanylate-binding protein 10	2.79844	2.05043e-05
Ska1	spindle and kinetochore associated complex subunit 1	2.90828	2.41312e-06
Top2a	topoisomerase (DNA) II alpha	2.91027	5.11081e-09
Kif20a	kinesin family member 20A	2.92247	8.19344e-07
Spag5	sperm associated antigen 5	2.93998	2.9232e-05
Ube2c	ubiquitin-conjugating enzyme E2C	2.95204	1.73277e-05
Kif22	kinesin family member 22	2.95555	1.73059e-12
Pclaf	PCNA clamp associated factor	3.02464	5.16828e-06
Ttk	Ttk protein kinase	3.02712	4.28081e-05
Ncapg	non-SMC condensin I complex, subunit G	3.02724	1.44791e-06
Rrm2	ribonucleotide reductase M2	3.03245	4.86862e-09
Neil3	nei like 3 (E. coli)	3.07827	2.29259e-08
Cdca3	cell division cycle associated 3	3.0835	1.76986e-06
Ccnb1	cyclin B1	3.10503	2.15049e-07
Kif11	kinesin family member 11	3.12041	4.28642e-10
Spc24	SPC24, NDC80 kinetochore complex component, homolog (S. cerevisiae)	3.13432	3.39758e-07
Sgo2a	shugoshin 2A	3.17184	5.0143e-10
Plac8	placenta-specific 8	3.19645	1.28359e-07
Birc5	baculoviral IAP repeat-containing 5	3.20776	2.14841e-08
Plk1	polo like kinase 1	3.29275	1.95599e-09
Nusap1	nucleolar and spindle associated protein 1	3.34992	1.44993e-08
Spp1	secreted phosphoprotein 1	3.82226	5.23287e-12
Ifi27l2a	interferon, alpha-inducible protein 27 like 2A	3.85026	1.67404e-08
Prr11	proline rich 11	4.07387	2.78768e-10
Pbk	PDZ binding kinase	4.58178	2.39546e-13

## Sheet: RMA-KR vs Ctrl
Gene name	Description	Log2 FC (RMAKR_ vs Ctrl)	Adjusted p-value (RMAKR_vs Ctrl)
Pbx1	pre B cell leukemia homeobox 1	-2.75378	0.000380092
Cdh22	cadherin 22	-2.74262	0.000152401
Bbs2	Bardet-Biedl syndrome 2 (human)	-2.56658	0.000773421
Lrba	LPS-responsive beige-like anchor	-2.549	1.36899e-05
Sdc4	syndecan 4	-2.40989	3.49805e-05
Ttn	titin	-2.31399	0.00511563
Acsl3	acyl-CoA synthetase long-chain family member 3	-2.29363	0.00542589
St5	suppression of tumorigenicity 5	-2.26763	0.000757715
Kcnj8	potassium inwardly-rectifying channel, subfamily J, member 8	-2.24668	0.0039491
Gm5165	predicted gene 5165	-2.17659	0.000802411
Sema4b	sema domain, immunoglobulin domain (Ig), transmembrane domain (TM) and short cytoplasmic domain, (semaphorin) 4B	-2.14801	0.00667411
Trim2	tripartite motif-containing 2	-2.12746	0.0138644
Gm38118	predicted gene, 38118	-2.10303	0.00196903
CT010467.1	18s RNA, related sequence 5	-2.09455	5.6782e-05
A430078G23Rik	RIKEN cDNA A430078G23 gene	-2.09204	4.46282e-06
Nek1	NIMA (never in mitosis gene a)-related expressed kinase 1	-2.0299	0.000213794
Ttll3	tubulin tyrosine ligase-like family, member 3	-2.00393	0.00812542
Dnajb2	DnaJ heat shock protein family (Hsp40) member B2	-1.99448	1.36899e-05
Cited4	Cbp/p300-interacting transactivator, with Glu/Asp-rich carboxy-terminal domain, 4	-1.96595	0.00104375
C030034I22Rik	RIKEN cDNA C030034I22 gene	-1.9559	0.00695161
Dusp7	dual specificity phosphatase 7	-1.95428	0.00183835
Acsl1	acyl-CoA synthetase long-chain family member 1	-1.93873	0.0171144
Gm13340	predicted gene 13340	-1.93443	0.01905
Dok4	docking protein 4	-1.91836	0.0365779
Ccdc171	coiled-coil domain containing 171	-1.90958	0.0231256
Gsta3	glutathione S-transferase, alpha 3	-1.89344	0.0259253
Arrdc2	arrestin domain containing 2	-1.88632	0.0319499
Ly6c2	lymphocyte antigen 6 complex, locus C2	-1.88185	3.20551e-08
E130102H24Rik	RIKEN cDNA E130102H24 gene	-1.87804	0.0166117
Gm16702	predicted gene, 16702	-1.85891	0.0385793
Gcnt2	glucosaminyl (N-acetyl) transferase 2, I-branching enzyme	-1.83892	0.0498118
Stxbp4	syntaxin binding protein 4	-1.83757	0.0494646
I830127L07Rik	RIKEN cDNA I830127L07 gene	-1.83449	2.0272e-05
C230096K16Rik	RIKEN cDNA C230096K16 gene	-1.82404	0.0139685
Zc4h2	zinc finger, C4H2 domain containing	-1.76251	0.0387561
Rnf141	ring finger protein 141	-1.75456	0.00297594
Vps13c	vacuolar protein sorting 13C	-1.74573	0.027399
Rhpn1	rhophilin, Rho GTPase binding protein 1	-1.7442	0.022825
Pabpn1	poly(A) binding protein, nuclear 1	-1.74377	0.0225793
Abca1	ATP-binding cassette, sub-family A (ABC1), member 1	-1.73708	0.02568
Fem1a	feminization 1 homolog a (C. elegans)	-1.71065	6.33692e-05
9930022D16Rik	RIKEN cDNA 9930022D16 gene	-1.66408	0.0167981
Phf1	PHD finger protein 1	-1.65558	1.9448e-05
Dlg4	discs large MAGUK scaffold protein 4	-1.64884	0.000891004
Rps21	ribosomal protein S21	-1.61988	0.00100981
Pag1	phosphoprotein associated with glycosphingolipid microdomains 1	-1.60977	4.13972e-05
Cbr1	carbonyl reductase 1	-1.60259	0.00116881
Mcam	melanoma cell adhesion molecule	-1.57685	0.000261183
Hes1	hes family bHLH transcription factor 1	-1.5761	0.0194832
Neat1	nuclear paraspeckle assembly transcript 1 (non-protein coding)	-1.55042	0.00804211
Chrne	cholinergic receptor, nicotinic, epsilon polypeptide	-1.54219	0.00545374
Ltb	lymphotoxin B	-1.5167	0.0412358
Zfp729a	zinc finger protein 729a	-1.51333	0.0101065
Zfp397	zinc finger protein 397	-1.51162	0.0338758
Zbtb6	zinc finger and BTB domain containing 6	-1.48102	0.00930296
Txnip	thioredoxin interacting protein	-1.47161	0.000699833
Upf1	UPF1 regulator of nonsense transcripts homolog (yeast)	-1.45884	0.0238275
Galnt10	polypeptide N-acetylgalactosaminyltransferase 10	-1.4463	0.0100512
Scd2	stearoyl-Coenzyme A desaturase 2	-1.44134	0.00477253
Rps13	ribosomal protein S13	-1.43974	0.000293847
H2-Q4	histocompatibility 2, Q region locus 4	-1.439	0.0139129
Arl4d	ADP-ribosylation factor-like 4D	-1.42872	2.0272e-05
Gm37125	predicted gene, 37125	-1.42192	0.0267122
Hist1h1d	histone cluster 1, H1d	-1.42179	0.0192724
Cd226	CD226 antigen	-1.41046	0.00394079
Cbx7	chromobox 7	-1.41015	0.00221692
2300009A05Rik	RIKEN cDNA 2300009A05 gene	-1.40944	0.0243605
Setd1a	SET domain containing 1A	-1.40123	0.0357554
Hist1h1e	histone cluster 1, H1e	-1.39932	0.000520566
Alg11	asparagine-linked glycosylation 11 (alpha-1,2-mannosyltransferase)	-1.39365	0.0325183
Gm37352	predicted gene, 37352	-1.38692	0.0219433
mt-Rnr1	mitochondrially encoded 12S rRNA	-1.38052	0.0287879
Taf10	TATA-box binding protein associated factor 10	-1.37947	0.0346006
Zc3h4	zinc finger CCCH-type containing 4	-1.3734	0.0063489
Socs4	suppressor of cytokine signaling 4	-1.37284	0.00837323
Gm2420	predicted gene 2420	-1.35253	0.0170663
Tespa1	thymocyte expressed, positive selection associated 1	-1.35076	1.31666e-05
Rplp2	ribosomal protein, large P2	-1.34965	0.0139957
Rpl39	ribosomal protein L39	-1.33435	0.0215099
Srbd1	S1 RNA binding domain 1	-1.32425	0.0357337
0610037L13Rik	RIKEN cDNA 0610037L13 gene	-1.31583	0.0100185
Ythdc1	YTH domain containing 1	-1.31036	0.00523914
2000-08-31	septin 4	-1.30136	0.0135276
Mylip	myosin regulatory light chain interacting protein	-1.29888	0.000270521
Calhm2	calcium homeostasis modulator family member 2	-1.27197	0.0137765
Arrdc3	arrestin domain containing 3	-1.27059	0.0170663
Dse	dermatan sulfate epimerase	-1.26967	0.00631639
Gm15564	predicted gene 15564	-1.26824	0.0423096
Rpl30	ribosomal protein L30	-1.25452	0.0133711
Qprt	quinolinate phosphoribosyltransferase	-1.23823	0.000859712
Bicra	BRD4 interacting chromatin remodeling complex associated protein	-1.23659	0.00335766
Camta2	calmodulin binding transcription activator 2	-1.22038	0.0237458
Cnpy3	canopy FGF signaling regulator 3	-1.20134	9.22277e-06
Zfp692	zinc finger protein 692	-1.19062	0.03593
Arl4c	ADP-ribosylation factor-like 4C	-1.17942	0.000270521
Dalrd3	DALR anticodon binding domain containing 3	-1.17729	0.00533786
Fasn	fatty acid synthase	-1.175	0.033106
Sun2	Sad1 and UNC84 domain containing 2	-1.16966	0.000387634
Ralgapa2	Ral GTPase activating protein, alpha subunit 2 (catalytic)	-1.1675	0.0242068
Prag1	PEAK1 related kinase activating pseudokinase 1	-1.15779	0.000721356
Zfp672	zinc finger protein 672	-1.15164	0.0439217
Mphosph8	M-phase phosphoprotein 8	-1.14166	0.0305978
Klf3	Kruppel-like factor 3 (basic)	-1.13845	0.0160587
Notch2	notch 2	-1.11861	0.000773421
Lyrm2	LYR motif containing 2	-1.10719	0.00404038
Ccdc85b	coiled-coil domain containing 85B	-1.10621	0.0447749
Rpl35a	ribosomal protein L35A	-1.1053	0.0315775
Ascc3	activating signal cointegrator 1 complex subunit 3	-1.10376	0.00908806
Ubash3a	ubiquitin associated and SH3 domain containing, A	-1.10202	0.00797252
Clcf1	cardiotrophin-like cytokine factor 1	-1.09883	0.00766489
Zgpat	zinc finger, CCCH-type with G patch domain	-1.09393	5.49403e-05
Hnrnph3	heterogeneous nuclear ribonucleoprotein H3	-1.09113	0.00077863
Rap1gap2	RAP1 GTPase activating protein 2	-1.08793	0.000382566
Tent5a	terminal nucleotidyltransferase 5A	-1.08573	0.0181672
Gm20743	predicted gene, 20743	-1.07763	0.0116361
Apol7e	apolipoprotein L 7e	-1.0729	0.00548814
Tsc2	tuberous sclerosis 2	-1.07261	0.000905563
Lasp1	LIM and SH3 protein 1	-1.06867	0.0101065
Sppl2b	signal peptide peptidase like 2B	-1.06439	0.0049822
Ncln	nicalin	-1.05978	0.0102879
Hnrnph1	heterogeneous nuclear ribonucleoprotein H1	-1.04896	0.00866107
Selenop	selenoprotein P	-1.04064	0.00195352
Trmo	tRNA methyltransferase O	-1.04012	0.0338445
Arhgap4	Rho GTPase activating protein 4	-1.03932	0.00435965
2810013P06Rik	RIKEN cDNA 2810013P06 gene	-1.02181	0.0215752
Rabac1	Rab acceptor 1 (prenylated)	-1.01692	2.37415e-05
Tk2	thymidine kinase 2, mitochondrial	-1.01392	0.0356294
Soat2	sterol O-acyltransferase 2	-1.00231	0.0283323
Ripk3	receptor-interacting serine-threonine kinase 3	1.00154	0.00651454
Nfkb1	nuclear factor of kappa light polypeptide gene enhancer in B cells 1, p105	1.00312	0.033995
Golt1b	golgi transport 1B	1.00854	0.00110747
Tox	thymocyte selection-associated high mobility group box	1.00913	0.000207139
Acot7	acyl-CoA thioesterase 7	1.01863	7.88187e-05
Rad51d	RAD51 paralog D	1.0192	0.0274404
Tssc4	tumor-suppressing subchromosomal transferable fragment 4	1.02538	0.00658776
Ddx28	DEAD (Asp-Glu-Ala-Asp) box polypeptide 28	1.03141	0.00138403
Etfb	electron transferring flavoprotein, beta polypeptide	1.03996	1.49937e-05
Rfwd3	ring finger and WD repeat domain 3	1.04602	0.00623703
Mcoln2	mucolipin 2	1.04756	0.0197617
Itih5	inter-alpha (globulin) inhibitor H5	1.0664	0.00271332
Rwdd4a	RWD domain containing 4A	1.068	0.0188425
Eif4a-ps4	eukaryotic translation initiation factor 4A, pseudogene 4	1.06878	0.0273178
Ctss	cathepsin S	1.07213	0.00781315
Ldha	lactate dehydrogenase A	1.08733	5.08643e-06
Stard4	StAR-related lipid transfer (START) domain containing 4	1.09028	0.0494646
Ehd4	EH-domain containing 4	1.10086	0.00884515
Nsmce2	NSE2/MMS21 homolog, SMC5-SMC6 complex SUMO ligase	1.10446	0.00122144
G2e3	G2/M-phase specific E3 ubiquitin ligase	1.10574	0.0181672
Sdhd	succinate dehydrogenase complex, subunit D, integral membrane protein	1.10648	0.000151166
Fen1	flap structure specific endonuclease 1	1.10934	0.0178487
Nudt14	nudix (nucleoside diphosphate linked moiety X)-type motif 14	1.1098	0.00930296
Cbx3	chromobox 3	1.11053	0.00872809
Myc	myelocytomatosis oncogene	1.11216	5.49403e-05
Car2	carbonic anhydrase 2	1.11398	5.06446e-05
Gsdme	gasdermin E	1.12719	0.042416
Lxn	latexin	1.12891	0.00453451
Ppil1	peptidylprolyl isomerase (cyclophilin)-like 1	1.14889	0.000270521
Gm4956	predicted gene 4956	1.15964	3.04985e-06
Mmd	monocyte to macrophage differentiation-associated	1.16064	0.00252969
Hmgb2	high mobility group box 2	1.16133	0.00695687
Casp3	caspase 3	1.16198	0.00037491
Ndfip2	Nedd4 family interacting protein 2	1.16299	0.00124219
Xpnpep1	X-prolyl aminopeptidase (aminopeptidase P) 1, soluble	1.16892	0.000251442
Mcm6	minichromosome maintenance complex component 6	1.1719	0.00289447
Ndrg1	N-myc downstream regulated gene 1	1.17546	0.0477917
Prim1	DNA primase, p49 subunit	1.1793	0.0148435
Serpinb6b	serine (or cysteine) peptidase inhibitor, clade B, member 6b	1.18788	6.85199e-06
Nucks1	nuclear casein kinase and cyclin-dependent kinase substrate 1	1.18949	0.0315775
Tram2	translocating chain-associating membrane protein 2	1.22201	0.0201577
Dus2	dihydrouridine synthase 2	1.22653	0.0118705
Gm17745	predicted gene, 17745	1.22766	0.0469739
Gimap7	GTPase, IMAP family member 7	1.23231	0.000193671
Slc25a4	solute carrier family 25 (mitochondrial carrier, adenine nucleotide translocator), member 4	1.23678	0.0109474
Sh2d2a	SH2 domain containing 2A	1.237	9.35251e-06
Map4k1	mitogen-activated protein kinase kinase kinase kinase 1	1.24782	0.00285579
Pmvk	phosphomevalonate kinase	1.25815	0.0292772
Slc29a1	solute carrier family 29 (nucleoside transporters), member 1	1.25874	0.00230245
Zfyve19	zinc finger, FYVE domain containing 19	1.27266	0.000259174
Kif20b	kinesin family member 20B	1.28487	0.0236844
Serpinb6a	serine (or cysteine) peptidase inhibitor, clade B, member 6a	1.28663	0.0225392
Ssbp3	single-stranded DNA binding protein 3	1.2896	0.027399
Hmgn2	high mobility group nucleosomal binding domain 2	1.29003	0.000679849
Smim3	small integral membrane protein 3	1.29751	0.0327804
Pym1	PYM homolog 1, exon junction complex associated factor	1.29794	0.00141169
Rfc5	replication factor C (activator 1) 5	1.30871	0.00190666
Rom1	rod outer segment membrane protein 1	1.32974	0.0162244
Homez	homeodomain leucine zipper-encoding gene	1.33697	0.0356294
Oas1a	2'-5' oligoadenylate synthetase 1A	1.36135	0.0139685
Pcyt1a	phosphate cytidylyltransferase 1, choline, alpha isoform	1.37142	0.000730873
Elp6	elongator acetyltransferase complex subunit 6	1.37299	0.0225365
Nr4a2	nuclear receptor subfamily 4, group A, member 2	1.37607	0.0356294
Bcap29	B cell receptor associated protein 29	1.37927	2.37832e-07
Tuba1b	tubulin, alpha 1B	1.38088	0.00837323
Litaf	LPS-induced TN factor	1.38537	0.0133711
Cemip2	cell migration inducing hyaluronidase 2	1.39415	0.000215835
Gm2a	GM2 ganglioside activator protein	1.39615	5.42996e-05
S100a4	S100 calcium binding protein A4	1.41219	0.000317024
Car5b	carbonic anhydrase 5b, mitochondrial	1.41261	1.36899e-05
Pim2	proviral integration site 2	1.41964	4.07024e-05
Lig1	ligase I, DNA, ATP-dependent	1.42995	0.0285808
Tnfrsf9	tumor necrosis factor receptor superfamily, member 9	1.43489	0.000395459
Rrm1	ribonucleotide reductase M1	1.44849	0.000931837
Gbp6	guanylate binding protein 6	1.4636	0.0108222
Tmem171	transmembrane protein 171	1.48436	0.00657769
Rcc1	regulator of chromosome condensation 1	1.491	0.0442466
Ighg2c	immunoglobulin heavy constant gamma 2C	1.49334	0.0190066
Ctps	cytidine 5'-triphosphate synthase	1.49793	0.0193082
Racgap1	Rac GTPase-activating protein 1	1.50511	0.000185086
Hipk2	homeodomain interacting protein kinase 2	1.51165	0.0217677
Tubb5	tubulin, beta 5 class I	1.51188	9.83329e-06
Dut	deoxyuridine triphosphatase	1.51312	0.0147535
Knstrn	kinetochore-localized astrin/SPAG5 binding	1.5246	0.0386885
Bora	bora, aurora kinase A activator	1.52793	0.01394
Evi2a	ecotropic viral integration site 2a	1.54849	7.10805e-05
Cenpl	centromere protein L	1.55801	0.00176597
Cenpi	centromere protein I	1.56073	0.0144558
Hist1h1b	histone cluster 1, H1b	1.58858	0.00458011
Cmtm7	CKLF-like MARVEL transmembrane domain containing 7	1.60266	3.25497e-09
Pecam1	platelet/endothelial cell adhesion molecule 1	1.60428	1.76889e-06
Incenp	inner centromere protein	1.60733	8.24555e-07
Hmgb3	high mobility group box 3	1.61943	0.0440008
Ighg2b	immunoglobulin heavy constant gamma 2B	1.64557	0.0144437
Ccl9	chemokine (C-C motif) ligand 9	1.64724	0.0102775
Ncapd2	non-SMC condensin I complex, subunit D2	1.66193	0.0386885
Egr1	early growth response 1	1.68052	0.000261183
Bcl2a1b	B cell leukemia/lymphoma 2 related protein A1b	1.70607	0.00113338
H2-Q10	histocompatibility 2, Q region locus 10	1.70718	0.0166117
Esco2	establishment of sister chromatid cohesion N-acetyltransferase 2	1.71173	0.0294556
Dck	deoxycytidine kinase	1.71464	1.34725e-06
Cd68	CD68 antigen	1.71937	0.0384889
Eif2ak2	eukaryotic translation initiation factor 2-alpha kinase 2	1.72823	0.00244693
Capg	capping protein (actin filament), gelsolin-like	1.73616	1.07481e-05
Cdkn2c	cyclin dependent kinase inhibitor 2C	1.74723	9.00432e-07
Lmnb1	lamin B1	1.7508	1.42679e-05
Poc1a	POC1 centriolar protein A	1.75379	0.0403052
Eme1	essential meiotic structure-specific endonuclease 1	1.754	0.0243605
Gmnn	geminin	1.75439	0.0147037
Chaf1a	chromatin assembly factor 1, subunit A (p150)	1.76786	0.0231256
Fbxw17	F-box and WD-40 domain protein 17	1.76874	0.00282307
Usp18	ubiquitin specific peptidase 18	1.77458	0.000288317
Spc25	SPC25, NDC80 kinetochore complex component, homolog (S. cerevisiae)	1.77583	0.0381943
Tyms	thymidylate synthase	1.79664	0.00294494
Stmn1	stathmin 1	1.83048	0.000666774
Cdc45	cell division cycle 45	1.83458	0.0281974
Rad51	RAD51 recombinase	1.83667	0.0390814
4930520O04Rik	RIKEN cDNA 4930520O04 gene	1.83876	0.0467721
Serpinb9b	serine (or cysteine) peptidase inhibitor, clade B, member 9b	1.84904	0.000185086
Depdc1b	DEP domain containing 1B	1.85448	0.0463465
Cables1	CDK5 and Abl enzyme substrate 1	1.86751	0.0439217
Cenpm	centromere protein M	1.87057	0.0305978
Cdc25c	cell division cycle 25C	1.87871	0.0419827
Kpna2	karyopherin (importin) alpha 2	1.88092	4.13972e-05
Ube2t	ubiquitin-conjugating enzyme E2T	1.88348	0.000315757
Cenpk	centromere protein K	1.88614	0.0116289
Ptgr1	prostaglandin reductase 1	1.8933	0.0167981
Hmmr	hyaluronan mediated motility receptor (RHAMM)	1.89713	0.0393498
Aunip	aurora kinase A and ninein interacting protein	1.90375	0.0364309
Pltp	phospholipid transfer protein	1.90755	0.0377675
Ccne1	cyclin E1	1.91045	0.000771604
Kif15	kinesin family member 15	1.91173	0.025749
Dglucy	D-glutamate cyclase	1.91188	0.000315757
Phf19	PHD finger protein 19	1.91319	0.0152454
2610318N02Rik	RIKEN cDNA 2610318N02 gene	1.9199	0.0361714
Mki67	antigen identified by monoclonal antibody Ki 67	1.93201	0.0274346
H2afx	H2A histone family, member X	1.93943	5.08549e-07
Stom	stomatin	1.94249	0.000773421
Bub1b	BUB1B, mitotic checkpoint serine/threonine kinase	1.95059	0.0231809
Nuf2	NUF2, NDC80 kinetochore complex component	1.95321	0.0264467
Kif2c	kinesin family member 2C	1.95659	0.0304451
Kcnn4	potassium intermediate/small conductance calcium-activated channel, subfamily N, member 4	1.9697	0.00276651
Fignl1	fidgetin-like 1	1.97306	0.00308966
Uhrf1	ubiquitin-like, containing PHD and RING finger domains, 1	1.97377	0.0109488
Lag3	lymphocyte-activation gene 3	1.97479	0.0190043
Cdc20	cell division cycle 20	1.98818	0.00254247
Clspn	claspin	2.02007	0.0179611
Ifi27l2a	interferon, alpha-inducible protein 27 like 2A	2.02813	0.0161564
Tcf19	transcription factor 19	2.03973	5.74141e-05
Gbp10	guanylate-binding protein 10	2.04508	0.00666758
Lgals3	lectin, galactose binding, soluble 3	2.04609	6.26941e-12
E2f2	E2F transcription factor 2	2.05198	0.000666774
Plac8	placenta-specific 8	2.05263	0.00331464
Mad2l1	MAD2 mitotic arrest deficient-like 1	2.06564	6.23555e-08
Spry4	sprouty RTK signaling antagonist 4	2.07092	0.01905
Ncapg2	non-SMC condensin II complex, subunit G2	2.08091	0.0101206
Rgs16	regulator of G-protein signaling 16	2.10237	0.00230245
Gng11	guanine nucleotide binding protein (G protein), gamma 11	2.13472	0.00849153
Aurkb	aurora kinase B	2.1435	0.00937579
Gm43305	predicted gene 43305	2.14893	0.0102775
Anxa8	annexin A8	2.15795	0.00455702
Cenpe	centromere protein E	2.16197	0.00303072
Cdkn3	cyclin-dependent kinase inhibitor 3	2.18974	0.00128668
Dlgap5	DLG associated protein 5	2.19413	0.00429621
Cenpa	centromere protein A	2.19546	7.10087e-09
Cks1b	CDC28 protein kinase 1b	2.19555	0.00186281
Ugt1a7c	UDP glucuronosyltransferase 1 family, polypeptide A7C	2.21511	3.38627e-09
Gjb2	gap junction protein, beta 2	2.21542	0.00414615
Sgo1	shugoshin 1	2.21778	0.00525029
Arhgap11a	Rho GTPase activating protein 11A	2.26068	0.00110747
Itgb3	integrin beta 3	2.26108	0.00230574
Gzmk	granzyme K	2.27567	1.98299e-05
Shcbp1	Shc SH2-domain binding protein 1	2.27865	0.000773421
Ncaph	non-SMC condensin I complex, subunit H	2.28467	0.000730873
Chit1	chitinase 1 (chitotriosidase)	2.288	0.00517213
Fbxo5	F-box protein 5	2.28902	0.000314051
Scel	sciellin	2.29789	0.00622555
Asf1b	anti-silencing function 1B histone chaperone	2.29892	2.07239e-08
Cdk1	cyclin-dependent kinase 1	2.31071	0.00233958
Nmral1	NmrA-like family domain containing 1	2.32685	0.0011022
Tk1	thymidine kinase 1	2.34067	0.00183835
Arhgap19	Rho GTPase activating protein 19	2.35676	0.00294494
Cdca8	cell division cycle associated 8	2.36805	0.000419638
Ccnf	cyclin F	2.37121	0.00114635
Spc24	SPC24, NDC80 kinetochore complex component, homolog (S. cerevisiae)	2.39926	0.000380092
Tacc3	transforming, acidic coiled-coil containing protein 3	2.40344	3.99943e-06
Pclaf	PCNA clamp associated factor	2.42008	0.00090211
Sgo2a	shugoshin 2A	2.42553	1.17023e-05
Prc1	protein regulator of cytokinesis 1	2.43256	8.73657e-05
Ttk	Ttk protein kinase	2.43779	0.00294494
Cenpf	centromere protein F	2.44302	0.00110747
Rad54l	RAD54 like (S. cerevisiae)	2.44796	0.000315757
Kif4	kinesin family member 4	2.44865	0.00100981
Ccna2	cyclin A2	2.45568	0.000866608
Tpx2	TPX2, microtubule-associated	2.45676	0.000773421
Dtl	denticleless E3 ubiquitin protein ligase	2.51112	4.13972e-05
Cdca2	cell division cycle associated 2	2.52451	0.000184549
Top2a	topoisomerase (DNA) II alpha	2.53219	1.29595e-06
Kif22	kinesin family member 22	2.54725	4.58883e-09
Neil3	nei like 3 (E. coli)	2.55927	1.36899e-05
Ube2c	ubiquitin-conjugating enzyme E2C	2.56191	0.000540835
Zwilch	zwilch kinetochore protein	2.57543	1.36899e-05
Ccnb2	cyclin B2	2.58307	0.000194966
Birc5	baculoviral IAP repeat-containing 5	2.58448	2.40458e-05
Itgad	integrin, alpha D	2.63374	1.30858e-06
Igkc	immunoglobulin kappa constant	2.64904	0.00104221
Ncapg	non-SMC condensin I complex, subunit G	2.70665	4.51363e-05
Cdca3	cell division cycle associated 3	2.75137	5.49403e-05
Ckap2l	cytoskeleton associated protein 2-like	2.75801	7.32398e-05
Spag5	sperm associated antigen 5	2.76233	0.000194966
Ska1	spindle and kinetochore associated complex subunit 1	2.77434	1.56022e-05
Kif11	kinesin family member 11	2.77494	9.02407e-08
Rrm2	ribonucleotide reductase M2	2.78695	2.11853e-07
Tigit	T cell immunoreceptor with Ig and ITIM domains	2.7973	1.41871e-11
Cd86	CD86 antigen	2.96171	2.40224e-05
Nusap1	nucleolar and spindle associated protein 1	2.98145	1.3348e-06
Kif20a	kinesin family member 20A	2.99387	8.24555e-07
Ccnb1	cyclin B1	3.01906	9.00439e-07
Tbc1d4	TBC1 domain family, member 4	3.12184	4.77589e-05
Plk1	polo like kinase 1	3.2674	5.71276e-09
Prr11	proline rich 11	3.56744	9.02407e-08
Serpine2	serine (or cysteine) peptidase inhibitor, clade E, member 2	3.61527	8.22329e-15
Pbk	PDZ binding kinase	3.89179	1.30995e-09
Spp1	secreted phosphoprotein 1	4.07099	1.79465e-13

## Sheet: RMA vs RMA-KR
Gene name	Description	Log2 FC (RMA_vs RMAKR_temps_C)	Adjusted p-value (RMA_vs RMAKR_temps_C)
Igkc	immunoglobulin kappa constant	-2.83709	0.00686442
Itgad	integrin, alpha D	-2.52472	0.000781186
Serpine2	serine (or cysteine) peptidase inhibitor, clade E, member 2	-1.89728	0.0161138
Pex11g	peroxisomal biogenesis factor 11 gamma	-1.72191	0.0480618
Asb7	ankyrin repeat and SOCS box-containing 7	-1.54073	0.0297405
Dpp8	dipeptidylpeptidase 8	-1.09025	0.021151
Gm4956	predicted gene 4956	-1.0167	0.00575923
Dbi	diazepam binding inhibitor	1.02875	0.0460944
Sem1	SEM1, 26S proteasome complex subunit	1.12028	0.00476744
Lgals1	lectin, galactose binding, soluble 1	1.1261	0.0208174
Cox7b	cytochrome c oxidase subunit 7B	1.13669	0.028185
Qrsl1	glutaminyl-tRNA synthase (glutamine-hydrolyzing)-like 1	1.30099	0.00575923
