# Supplementary material for: Tumor-induced natural killer cell dysfunction is a rapid and reversible process uncoupled from the expression of immune checkpoints
Source: Sci Adv. 2024 Aug 28;10(35):eadn0164. doi: 10.1126/sciadv.adn0164 (PMC11352832; doi:10.1126/sciadv.adn0164)
Supplement: Supplementary file 2 — Tables S1 to S3 [file sciadv.adn0164_tables_s1_to_s3.zip › sciadv.adn0164_data_s2.xlsx]

## Sheet: Simplified
GroupID	Category	Term	Description	LogP	Log(q-value)	InTerm_InList	Genes	Symbols
1_Summary	GO Biological Processes	GO:1903047	mitotic cell cycle process	-45.2012	-40.9201	67/701	11799,12236,12428,12442,12447,12449,12532,12534,12544,12580,12615,16319,16551,16571,16765,16881,16906,17219,17345,18715,18817,19348,19361,20877,21335,22137,26934,51944,52276,54124,54141,54392,56150,60411,63955,66442,66977,67141,68014,68298,68501,68549,68612,70235,72008,72119,72415,73804,76044,76843,77744,100088,106795,107995,108000,108907,108912,110033,215387,218977,229841,233406,234736,240641,26…	Birc5,Bub1b,Ccna2,Ccnb2,Ccne1,Ccnf,Cdc25c,Cdk1,Cdc45,Cdkn2c,Cenpa,Incenp,Kif11,Kif4,Stmn1,Lig1,Lmnb1,Mcm6,Mki67,Pim2,Plk1,Kif20a,Rad51,Aurkb,Tacc3,Ttk,Racgap1,Knstrn,Cdca8,Cks1b,Spag5,Ncapg,Mad2l1,Cenpk,Cables1,Spc25,Nuf2,Fbxo5,Zwilch,Ncapd2,Nsmce2,Sgo2a,Ube2c,Poc1a,Zfyve19,Tpx2,Sgo1,Kif2c,Ncapg2,Dtl,Bora,Rcc1,Tcf19,Cdc20,Cenpf,Nusap1,Cdca2,Kif22,Ncaph,Dlgap5,Cenpe,Prc1,Rfwd3,Kif20b,Eme1,Ccnb1,Cl…
2_Summary	GO Biological Processes	GO:0010564	regulation of cell cycle process	-20.8042	-17.8849	42/656	11799,12236,12449,12532,12534,14156,15270,16319,16551,16906,17345,18817,19348,20877,21335,22137,26934,51944,54141,56150,67141,68014,68501,68549,68612,70235,72008,72119,76843,77744,100088,107995,108000,108907,108912,229841,233406,234736,240641,268465,268697,269582,12428,12442,12447,12580,18715,54124,63955,106795,17869,218977,73804,21973,215387,12367,57441,12615,12332,16765,18613,210789,56702,71988…	Birc5,Bub1b,Ccnf,Cdc25c,Cdk1,Fen1,H2ax,Incenp,Kif11,Lmnb1,Mki67,Plk1,Kif20a,Aurkb,Tacc3,Ttk,Racgap1,Knstrn,Spag5,Mad2l1,Fbxo5,Zwilch,Nsmce2,Sgo2a,Ube2c,Poc1a,Zfyve19,Tpx2,Dtl,Bora,Rcc1,Cdc20,Cenpf,Nusap1,Cdca2,Cenpe,Prc1,Rfwd3,Kif20b,Eme1,Ccnb1,Clspn,Ccna2,Ccnb2,Ccne1,Cdkn2c,Pim2,Cks1b,Cables1,Tcf19,Myc,Dlgap5,Kif2c,Top2a,Ncaph,Casp3,Gmnn,Cenpa,Capg,Stmn1,Pecam1,Tbc1d4,H1f5,Esco2,Itgb3,Lgals3,Hip…
3_Summary	GO Biological Processes	GO:0007051	spindle organization	-20.1426	-17.2417	25/184	12442,16319,16551,16571,16765,18817,20877,21335,22154,26934,51944,54141,66442,66977,67141,69885,70235,72119,77744,100088,107995,218977,229841,233406,268697,12615,56150,108907,11799,12449,19348,22143,66468,68026,72415,73804,60411,71986	Ccnb2,Incenp,Kif11,Kif4,Stmn1,Plk1,Aurkb,Tacc3,Tubb5,Racgap1,Knstrn,Spag5,Spc25,Nuf2,Fbxo5,Aunip,Poc1a,Tpx2,Bora,Rcc1,Cdc20,Dlgap5,Cenpe,Prc1,Ccnb1,Cenpa,Mad2l1,Nusap1,Birc5,Ccnf,Kif20a,Tuba1b,Ska1,Pclaf,Sgo1,Kif2c,Cenpk,Ddx28
4_Summary	GO Biological Processes	GO:1903046	meiotic cell cycle process	-13.8152	-11.1023	21/220	12236,12442,12447,12532,16319,18817,19361,19364,19366,21973,22137,60530,66977,67141,68298,68549,72415,107995,215387,229841,268465,15270,17345,268697	Bub1b,Ccnb2,Ccne1,Cdc25c,Incenp,Plk1,Rad51,Rad51d,Rad54l,Top2a,Ttk,Fignl1,Nuf2,Fbxo5,Ncapd2,Sgo2a,Sgo1,Cdc20,Ncaph,Cenpe,Eme1,H2ax,Mki67,Ccnb1
5_Summary	KEGG Pathway	ko04110	Cell cycle	-12.6752	-10.0289	16/124	12236,12428,12442,12447,12532,12534,12544,12580,17219,17869,18817,22137,56150,107995,242705,268697,19075,11739,13653,15007,18033	Bub1b,Ccna2,Ccnb2,Ccne1,Cdc25c,Cdk1,Cdc45,Cdkn2c,Mcm6,Myc,Plk1,Ttk,Mad2l1,Cdc20,E2f2,Ccnb1,Prim1,Slc25a4,Egr1,H2-Q10,Nfkb1
6_Summary	GO Biological Processes	GO:0006260	DNA replication	-12.6126	-9.9848	21/253	12428,12447,12534,12544,14156,16881,17219,19075,19361,20133,20135,27221,57441,67141,68026,71988,72151,76843,98415,234736,268465,12045,12367,12417,15258,15270,17869,18140,18817,19364,19366,21973,60530,67196,68501,69885,72391,110033,234258,269582,56702,97165	Ccna2,Ccne1,Cdk1,Cdc45,Fen1,Lig1,Mcm6,Prim1,Rad51,Rrm1,Rrm2,Chaf1a,Gmnn,Fbxo5,Pclaf,Esco2,Rfc5,Dtl,Nucks1,Rfwd3,Eme1,Bcl2a1b,Casp3,Cbx3,Hipk2,H2ax,Myc,Uhrf1,Plk1,Rad51d,Rad54l,Top2a,Fignl1,Ube2t,Nsmce2,Aunip,Cdkn3,Kif22,Neil3,Clspn,H1f5,Hmgb2
7_Summary	Reactome Gene Sets	R-MMU-176408	Regulation of APC/C activators between G1/S and early anaphase	-11.0022	-8.46148	9/29	12236,12428,12534,18817,56150,67141,68612,107995,268697,20877	Bub1b,Ccna2,Cdk1,Plk1,Mad2l1,Fbxo5,Ube2c,Cdc20,Ccnb1,Aurkb
8_Summary	GO Biological Processes	GO:0090068	positive regulation of cell cycle process	-10.8096	-8.29195	19/249	11799,12532,12534,14156,16906,20877,26934,54141,56150,67141,68501,68549,68612,70235,76843,108907,229841,240641,268697,17869,18817,107995,12428,12442,72008,108000,269582,12447,72415,15366,22143,22154,72119,77744,12367,20135,15270,76044,100088	Birc5,Cdc25c,Cdk1,Fen1,Lmnb1,Aurkb,Racgap1,Spag5,Mad2l1,Fbxo5,Nsmce2,Sgo2a,Ube2c,Poc1a,Dtl,Nusap1,Cenpe,Kif20b,Ccnb1,Myc,Plk1,Cdc20,Ccna2,Ccnb2,Zfyve19,Cenpf,Clspn,Ccne1,Sgo1,Hmmr,Tuba1b,Tubb5,Tpx2,Bora,Casp3,Rrm2,H2ax,Ncapg2,Rcc1
9_Summary	GO Biological Processes	GO:0030261	chromosome condensation	-10.5604	-8.09225	10/45	12534,16319,21973,54392,56702,68298,76044,108907,215387,268697,17219,19361,27221,66929	Cdk1,Incenp,Top2a,Ncapg,H1f5,Ncapd2,Ncapg2,Nusap1,Ncaph,Ccnb1,Mcm6,Rad51,Chaf1a,Asf1b
10_Summary	GO Biological Processes	GO:0008608	attachment of spindle microtubules to kinetochore	-10.4323	-7.99008	9/33	20877,26934,51944,54141,66977,72415,73804,229841,268697,11799,16319,52276,108000,110033,12615,18817,21335,56150,108907	Aurkb,Racgap1,Knstrn,Spag5,Nuf2,Sgo1,Kif2c,Cenpe,Ccnb1,Birc5,Incenp,Cdca8,Cenpf,Kif22,Cenpa,Plk1,Tacc3,Mad2l1,Nusap1
11_Summary	Reactome Gene Sets	R-MMU-983189	Kinesins	-9.89246	-7.47473	10/52	16551,16571,19348,22143,26934,73804,110033,209737,229841,240641,13040,16768,12449,12524,15007,18033,68612,107995,109082,16416,18613,20719,20720,66066	Kif11,Kif4,Kif20a,Tuba1b,Racgap1,Kif2c,Kif22,Kif15,Cenpe,Kif20b,Ctss,Lag3,Ccnf,Cd86,H2-Q10,Nfkb1,Ube2c,Cdc20,Fbxw17,Itgb3,Pecam1,Serpinb6a,Serpine2,Gng11
12_Summary	GO Biological Processes	GO:0000281	mitotic cytokinesis	-7.5201	-5.24336	9/67	11799,12615,16319,16765,18817,19348,26934,108907,240641,20877,72008,233406,17869	Birc5,Cenpa,Incenp,Stmn1,Plk1,Kif20a,Racgap1,Nusap1,Kif20b,Aurkb,Zfyve19,Prc1,Myc
13_Summary	GO Biological Processes	GO:0007062	sister chromatid cohesion	-7.02134	-4.78168	8/55	12236,14156,68501,68549,71988,72415,107995,110033,12447,16319,19361,68298,215387,18817	Bub1b,Fen1,Nsmce2,Sgo2a,Esco2,Sgo1,Cdc20,Kif22,Ccne1,Incenp,Rad51,Ncapd2,Ncaph,Plk1
14_Summary	GO Biological Processes	GO:0000079	regulation of cyclin-dependent protein serine/threonine kinase activity	-6.09444	-3.93724	8/72	12367,12428,12442,12447,12449,12580,18817,268697,12524,13653,16319,16416,24066,56532,67468,72119,77744,229841,269582	Casp3,Ccna2,Ccnb2,Ccne1,Ccnf,Cdkn2c,Plk1,Ccnb1,Cd86,Egr1,Incenp,Itgb3,Spry4,Ripk3,Mmd,Tpx2,Bora,Cenpe,Clspn
15_Summary	GO Biological Processes	GO:0009263	deoxyribonucleotide biosynthetic process	-6.05262	-3.89867	5/18	13178,20133,20135,22171,110074,51797,19075,21877,17869,70025,246730,66174,68603,231932	Dck,Rrm1,Rrm2,Tyms,Dut,Ctps,Prim1,Tk1,Myc,Acot7,Oas1a,Nudt14,Pmvk,Gimap7
16_Summary	Reactome Gene Sets	R-MMU-69242	S Phase	-5.6496	-3.51156	10/141	12428,12447,16881,17219,19075,54124,63955,68612,71988,72151,12544,15270,57441,242705,19361,14156,67141	Ccna2,Ccne1,Lig1,Mcm6,Prim1,Cks1b,Cables1,Ube2c,Esco2,Rfc5,Cdc45,H2ax,Gmnn,E2f2,Rad51,Fen1,Fbxo5
17_Summary	GO Biological Processes	GO:0051383	kinetochore organization	-5.57969	-3.45092	5/22	12615,60411,66977,218977,229841,12544,19361,27221,56702,66929,102920,12428,15270,16881,19075,66570,72151,17869	Cenpa,Cenpk,Nuf2,Dlgap5,Cenpe,Cdc45,Rad51,Chaf1a,H1f5,Asf1b,Cenpi,Ccna2,H2ax,Lig1,Prim1,Cenpm,Rfc5,Myc
18_Summary	Reactome Gene Sets	R-MMU-453279	Mitotic G1 phase and G1/S transition	-5.16401	-3.05321	9/126	12428,12447,12544,17219,19075,54124,57441,63955,242705,17869,18033	Ccna2,Ccne1,Cdc45,Mcm6,Prim1,Cks1b,Gmnn,Cables1,E2f2,Myc,Nfkb1
19_Summary	GO Biological Processes	GO:0007057	spindle assembly involved in female meiosis I	-4.96315	-2.878	3/5	12442,67141,229841,68501,108907	Ccnb2,Fbxo5,Cenpe,Nsmce2,Nusap1
20_Summary	Reactome Gene Sets	R-MMU-73894	DNA Repair	-4.81603	-2.74716	13/298	12428,15270,16647,16881,19361,19364,67196,68026,72151,76843,234258,268465,269582,19366,21973,98415,234736,68501,12447,17869,20877	Ccna2,H2ax,Kpna2,Lig1,Rad51,Rad51d,Ube2t,Pclaf,Rfc5,Dtl,Neil3,Eme1,Clspn,Rad54l,Top2a,Nucks1,Rfwd3,Nsmce2,Ccne1,Myc,Aurkb
