# Supplementary material for: Tumor-induced natural killer cell dysfunction is a rapid and reversible process uncoupled from the expression of immune checkpoints
Source: Sci Adv. 2024 Aug 28;10(35):eadn0164. doi: 10.1126/sciadv.adn0164 (PMC11352832; doi:10.1126/sciadv.adn0164)
Supplement: Supplementary file 2 — Tables S1 to S3 [file sciadv.adn0164_tables_s1_to_s3.zip › sciadv.adn0164_data_s3.xlsx]

## Sheet: Feuil1
			Specificity	Fluorophores	Dilutions	Suppliers	Clones	References
			Anti-CD107a	FITC	1/100	BD	1D4B	553793
			Anti-CD107a	eFluor 660	1/100	eBiosciences	eBio1D4B	50-1071-82
			Anti-CD11a	PerCPCy5.5	1/200	eBiosciences	M17/4	46-0111
			Anti-CD11b	APCR700	1/800	BD	M1/70	564985
			Anti-CD11c	PE-Cy7	1/100	eBiosciences	N418	25-0114-80
			Anti-CD122	PE	1/400	BioLegend	5H4	105905
			Anti-CD122	PerCPeFluor710	1/400	eBiosciences	TM-b1	46-1222
			Anti-CD150	APC	1/100	eBiosciences	9D1	17-1501
			Anti-CD160	PE	1/200	eBiosciences	eBioCNX46-3	12-1601
			Anti-CD19	FITC	1/200	BD	1D3	553785
			Anti-CD19	BV605	1/100	BD	1D3	563148
			Anti-CD19	BV650	1/100	BD	1D3	563235
			Anti-CD19	Biotin	1/200	eBioscience	1D3	13-0193
			Anti-CD2	Biotin	1/200	BioLegend	RM2-5	100104
			Anti-CD212	Biotin	1/100	BD	114	551973
			Anti-CD218a	PE	1/200	eBiosciences	P3TUNYA	12-5183-80
			Anti-CD229	Biotin	1/400	BioLegend	Ly9ab3	122903
			Anti-CD24	Biotin	1/200	Biolegend	M1/69	101804
			Anti-CD244	AF647	1/200	BioLegend	m2B4 (B6)458.1	133510
			Anti-CD26	BV650	1/100	BD	H194-112	740474
			Anti-CD27	BUV737	1/100	BD	LG.3A10	612831
			Anti-CD27	PE-Cy7	1/800	BioLegend	LG.3A10	124216
			Anti-CD29	PE-Cy7	1/100	eBiosciences	eBioHMb1-1	25-0291
			Anti-CD3	FITC	1/200	BioLegend	145-2C11	100306
			Anti-CD3	BV605	1/100	BD	145-2C11	563004
			Anti-CD3	BV650	1/100	BD	145-2C11	564378
			Anti-CD3	Biotin	1/200	Biolegend	1452C11	100304
			Anti-CD39	PE	1/100	eBiosciences	24DMS1	12-0391-80
			Anti-CD4	Biotin	1/200	Biolegend	GK1.5	100404
			Anti-CD44	PE-Cy7	1/200	eBiosciences	IM 7	25-0441-82
			Anti-CD45	BV510	1/200	BD	30-F11	563891
			Anti-CD45.1	V450	1/400	BD	A20	560520
			Anti-CD45.1	BV605	1/40	BioLegend	A20	110737
			Anti-CD45.2	AF700	1/200	BioLegend	104	109821
			Anti-CD45.2	FITC	1/400	eBiosciences	104	11-0454
			Anti-CD45.2	BUV395	1/100	BD	104	564616
			Anti-CD45.2	BV786	1/100	BD	104	563686
			Anti-CD48	Biotin	1/800	eBiosciences	HM-48-1	13-0481
			Anti-CD49a	BV650	1/100	BD	Ha31/8	740519
			Anti-CD49a	BV711	1/100	BD	Ha31/8	564863
			Anti-CD49a	PE	1/400	BD	Ha31/8	562115
			Anti-CD49b	BV421	1/100	BD	DX5	563063
			Anti-CD49b	PE-Vio770	1/10	Miltenyi	DX5	130-105-402
			Anti-CD49b	PerCPeFluor710	1/100	eBiosciences	DX5	46-5971-82
			Anti-CD49b	APC	1/100	BioLegend	DX5	108910
			Anti-CD5	FITC	1/400	eBiosciences	53-7.3	11-0051-82
			Anti-CD5	Biotin	1/200	eBioscience	53-7.3	13-0051
			Anti-CD62L	APC	1/400	BD	MEL-14	553152
			Anti-CD69	PE-Cy7	1/100	BD	H1.2F3	561930
			Anti-CD73	BV605	1/100	BioLegend	TY/11.8	127215
			Anti-CD73	PE	1/100	BD	TY/11.8	127205
			Anti-CD8 alpha	Biotin	1/200	Biolegend	53-6.7	100704
			Anti-CD98	AF647	1/800	BioLegend	RL388	128210
			Anti-CXCR3	BV510	1/200	BioLegend	CXCR3-173	126527
			Anti-Eomes	eFluor660	1/100	eBiosciences	Dan11mag	50-4875
			Anti-GzmA	PE-Cy7	1/800	eBiosciences	3G8.5	25-5831-82
			Anti-GzmB	PerCPeFluor710	1/200	eBiosciences	NGZB	46-88-98-82
			Anti-H-2Db	PE	1/200	BioLegend	KH95	111507
			Anti-H-2kb	BV510	1/50	BD	AF6-88.5	742859
			Anti-IFN-g	BV421	1/50	BD	XMG1.2	563376
			Anti-IFN-g	PE-Dazzle 594	1/300	BioLegend	XMG1.2	505845
			Anti-KLRG1	PerCPCy5.5	1/400	BD	2F1	563595
			Anti-Lag-3	PE	1/100	BioLegend	eBioC9B7W	12-2231
			Anti-Lag-3	BV786	1/100	BD	C9B7W	740959
			Anti-Ly49D	Purified		BD	4E5	555312
			Anti-Ly-6G	Biotin	1/200	eBioscience	RB6-8C5	13-5931
			Anti-NK1.1	BV421	1/400	BioLegend	PK136	108732
			Anti-NK1.1	PE-Cy7	1/400	eBiosciences	PK136	25-5941-81
			Anti-NK1.1	Purified		Bio X Cell	PK136	BP0036
			Anti-NKG2D	Purified		eBiosciences	MI-6	16-5880
			Anti-NKG2D	PE-eFluor610	1/100	eBiosciences	CX5	61-5882-82
			Anti-NKG2D	PE	1/100	eBiosciences	CX5	12-5882
			Anti-NKp46	PerCPeFluor710	1/100	eBiosciences	29A1.4	46-3351-80
			Anti-NKp46	PE-Cy7	1/100	eBiosciences	29A1.4	25-3351-80
			Anti-NKp46	APC	1/100	BioLegend	29A1.4	137608
			Anti-NKp46	Purified		Home-made	29A1.4
			Anti-pAkt S473	PE-CF594	1/40	BD	M89-61	562465
			Anti-PD-1	PerCPeFluor710	1/100	eBiosciences	J43	46-9985-82
			Anti-PD-1	BV421	1/100	BioLegend	29F.1A12	135217
			Anti-pErk1/2	PE	1/50	CST	197G2	14095
			Anti-pS6	PE-Cy7	1/400	CST	D57.2.2E	34411
			Anti-pSTAT5	PE-CF594	1/100	BD	47/stat5(pY694)	562501
			Anti-Rae1b	PE-Cy7	1/200	Miltenyi	REA723	130-111-471
			Anti-Rae-1b	Biotin	1/100	Miltenyi	REA723	130-111-281
			Anti-Smad3	Purified rabbit	1/200	CST	C67H9	9523
			Anti-TCR beta	FITC	1/400	BioLegend	H57-597	109206
			Anti-TCR gamma/delta	FITC	1/400	BD	GL3	553177
			Anti-TIGIT	BV711	1/100	BD	1G9	744214
			Anti-Tim-3	BV421	1/100	BioLegend	RMT3-23	119723
			Anti-Tim-3	BUV395	1/100	BD	5D12/TIM-3	747620
			Anti-Tox	eFluor660	1/100	eBiosciences	TXRX10	50-6502
			InVivoMAb anti-mouse CD4	Purified		Bio X Cell	GK1.5	BE0003-1
			InVivoMAb anti-mouse CD73	Purified		Bio X Cell	TY/23	BE0209
			InVivoMAb anti-mouse CD8β	Purified		Bio X Cell	53-5.8	BE0223
			InVivoMAb anti-mouse IFNAR-I	Purified		Bio X Cell	MAR1-5A3	BE0241
			InVivoMAb anti-mouse IFN-g	Purified		Bio X Cell	XMG1.2	BE0055
			InVivoMAb anti-mouse Lag-3	Purified		Bio X Cell	C9B7W	BE0174
			InVivoMAb anti-mouse NK1.1	Purified		Bio X Cell	PK136	BE0036
			InVivoMAb anti-mouse Tim-3	Purified		Bio X Cell	RMT3-23	BE0115
			Ki67	BUV737	1/200	BD	B56	567130
			Streptavidin	BV650	1/400	BioLegend		405231
